# Supplementary material for: Assessment of population susceptibility to upcoming seasonal influenza epidemic strain using interepidemic emerging influenza virus strains
Source: Epidemiol Infect. 2019 Sep 26;147:e279. doi: 10.1017/S0950268819001717 (PMC6805736; doi:10.1017/S0950268819001717)
Supplement: Supplementary file 1 [file S0950268819001717sup001.zip]

Archive with 3 entries (2 files):
- S0950268819001717sup001/Supplementary_Table_1.xls
- S0950268819001717sup001/Supplementary_Table_2.xls
- S0950268819001717sup001/
