# Supplementary material for: Assessment of population susceptibility to upcoming seasonal influenza epidemic strain using interepidemic emerging influenza virus strains
Source: Epidemiol Infect. 2019 Sep 26;147:e279. doi: 10.1017/S0950268819001717 (PMC6805736; doi:10.1017/S0950268819001717)
Supplement: Supplementary file 1 [file S0950268819001717sup001.zip › S0950268819001717sup001/Supplementary_Table_1.xls]

## Sheet: Acknowledge Table
We acknowledge the authors, originating and submitting laboratories of the sequences from GISAID’s EpiFlu™ Database on which this research is based. The list is detailed below.
All submitters of data may be contacted directly via the GISAID website www.gisaid.org
Segment ID	Segment	Country	Collection date	Isolate name	Originating Lab	Submitting Lab	Authors
EPI1331038	HA	Hong Kong (SAR)	2018-Mar-31	A/HK/417610/2018	The University of Hong Kong Department of Microbiology	The University of Hong Kong
EPI1270794	HA	Hong Kong (SAR)	2018-Jun-17	A/Hong Kong/1129/2018	Government Virus Unit	Crick Worldwide Influenza Centre
EPI1270792	HA	Hong Kong (SAR)	2018-Jun-10	A/Hong Kong/1110/2018	Government Virus Unit	Crick Worldwide Influenza Centre
EPI1270788	HA	Hong Kong (SAR)	2018-Jun-06	A/Hong Kong/1080/2018	Government Virus Unit	Crick Worldwide Influenza Centre
EPI1270786	HA	Hong Kong (SAR)	2018-Jun-08	A/Hong Kong/1079/2018	Government Virus Unit	Crick Worldwide Influenza Centre
EPI1243205	HA	Hong Kong (SAR)	2018-Apr-09	A/Hong Kong/681/2018	Government Virus Unit	Crick Worldwide Influenza Centre
EPI1243203	HA	Hong Kong (SAR)	2018-Apr-06	A/Hong Kong/680/2018	Government Virus Unit	Crick Worldwide Influenza Centre
EPI1243201	HA	Hong Kong (SAR)	2018-Apr-09	A/Hong Kong/676/2018	Government Virus Unit	Crick Worldwide Influenza Centre
EPI1243199	HA	Hong Kong (SAR)	2018-Apr-10	A/Hong Kong/675/2018	Government Virus Unit	Crick Worldwide Influenza Centre
EPI1243197	HA	Hong Kong (SAR)	2018-Apr-10	A/Hong Kong/674/2018	Government Virus Unit	Crick Worldwide Influenza Centre
EPI1243195	HA	Hong Kong (SAR)	2018-Apr-07	A/Hong Kong/656/2018	Government Virus Unit	Crick Worldwide Influenza Centre
EPI1243191	HA	Hong Kong (SAR)	2018-Apr-04	A/Hong Kong/640/2018	Government Virus Unit	Crick Worldwide Influenza Centre
EPI1243189	HA	Hong Kong (SAR)	2018-Apr-01	A/Hong Kong/639/2018	Government Virus Unit	Crick Worldwide Influenza Centre
EPI1324797	HA	Hong Kong (SAR)	2018-Oct-14	A/HK/2352/2018	Hong Kong Department of Health	Hong Kong Department of Health	Mak,G.C.; Lo,J.Y.C.
EPI1324796	HA	Hong Kong (SAR)	2018-Oct-29	A/HK/2500/2018	Hong Kong Department of Health	Hong Kong Department of Health	Mak,G.C.; Lo,J.Y.C.
EPI1324795	HA	Hong Kong (SAR)	2018-Oct-24	A/HK/2422/2018	Hong Kong Department of Health	Hong Kong Department of Health	Mak,G.C.; Lo,J.Y.C.
EPI1324794	HA	Hong Kong (SAR)	2018-Oct-11	A/HK/2325/2018	Hong Kong Department of Health	Hong Kong Department of Health	Mak,G.C.; Lo,J.Y.C.
EPI1324792	HA	Hong Kong (SAR)	2018-Oct-04	A/HK/2235/2018	Hong Kong Department of Health	Hong Kong Department of Health	Mak,G.C.; Lo,J.Y.C.
EPI1319609	HA	Hong Kong (SAR)	2018-Sep-21	A/HK/2060/2018	Hong Kong Department of Health	Hong Kong Department of Health	Mak,G.C.; Lo,J.Y.C.
EPI1319607	HA	Hong Kong (SAR)	2018-Sep-18	A/HK/2044/2018	Hong Kong Department of Health	Hong Kong Department of Health	Mak,G.C.; Lo,J.Y.C.
EPI1319605	HA	Hong Kong (SAR)	2018-Sep-13	A/HK/1983/2018	Hong Kong Department of Health	Hong Kong Department of Health	Mak,G.C.; Lo,J.Y.C.
EPI1319603	HA	Hong Kong (SAR)	2018-Sep-09	A/HK/1941/2018	Hong Kong Department of Health	Hong Kong Department of Health	Mak,G.C.; Lo,J.Y.C.
EPI1319601	HA	Hong Kong (SAR)	2018-Sep-09	A/HK/1934/2018	Hong Kong Department of Health	Hong Kong Department of Health	Mak,G.C.; Lo,J.Y.C.
EPI1319599	HA	Hong Kong (SAR)	2018-Sep-03	A/HK/1838/2018	Hong Kong Department of Health	Hong Kong Department of Health	Mak,G.C.; Lo,J.Y.C.
EPI1319597	HA	Hong Kong (SAR)	2018-Sep-03	A/HK/1834/2018	Hong Kong Department of Health	Hong Kong Department of Health	Mak,G.C.; Lo,J.Y.C.
EPI1319595	HA	Hong Kong (SAR)	2018-Sep-02	A/HK/1826/2018	Hong Kong Department of Health	Hong Kong Department of Health	Mak,G.C.; Lo,J.Y.C.
EPI1315896	HA	Hong Kong (SAR)	2018-Aug-27	A/HK/1763/2018	Hong Kong Department of Health	Hong Kong Department of Health	Mak,G.C.; Lo,J.Y.C.
EPI1315894	HA	Hong Kong (SAR)	2018-Aug-25	A/HK/1757/2018	Hong Kong Department of Health	Hong Kong Department of Health	Mak,G.C.; Lo,J.Y.C.
EPI1315892	HA	Hong Kong (SAR)	2018-Aug-25	A/HK/1732/2018	Hong Kong Department of Health	Hong Kong Department of Health	Mak,G.C.; Lo,J.Y.C.
EPI1315890	HA	Hong Kong (SAR)	2018-Aug-23	A/HK/1708/2018	Hong Kong Department of Health	Hong Kong Department of Health	Mak,G.C.; Lo,J.Y.C.
EPI1315888	HA	Hong Kong (SAR)	2018-Aug-05	A/HK/1508/2018	Hong Kong Department of Health	Hong Kong Department of Health	Mak,G.C.; Lo,J.Y.C.
EPI1278494	HA	Hong Kong (SAR)	2018-Jul-14	A/HK/1325/2018	Hong Kong Department of Health	Hong Kong Department of Health	Mak,G.C.; Lo,J.Y.C.
EPI1278493	HA	Hong Kong (SAR)	2018-Jul-13	A/HK/1295/2018	Hong Kong Department of Health	Hong Kong Department of Health	Mak,G.C.; Lo,J.Y.C.
EPI1278489	HA	Hong Kong (SAR)	2018-Jul-11	A/HK/1247/2018	Hong Kong Department of Health	Hong Kong Department of Health	Mak,G.C.; Lo,J.Y.C.
EPI1278484	HA	Hong Kong (SAR)	2018-Jul-02	A/HK/1201/2018	Hong Kong Department of Health	Hong Kong Department of Health	Mak,G.C.; Lo,J.Y.C.
EPI1278483	HA	Hong Kong (SAR)	2018-Jun-30	A/HK/1183/2018	Hong Kong Department of Health	Hong Kong Department of Health	Mak,G.C.; Lo,J.Y.C.
EPI1267296	HA	Hong Kong (SAR)	2018-Jun-28	A/HK/1162/2018	Hong Kong Department of Health	Hong Kong Department of Health	Mak,G.C.; Lo,J.Y.C.
EPI1267294	HA	Hong Kong (SAR)	2018-Jun-12	A/HK/1100/2018	Hong Kong Department of Health	Hong Kong Department of Health	Mak,G.C.; Lo,J.Y.C.
EPI1258082	HA	Hong Kong (SAR)	2018-May-26	A/HK/1006/2018	Hong Kong Department of Health	Hong Kong Department of Health	Mak,G.C.; Lo,J.Y.C.
EPI1258081	HA	Hong Kong (SAR)	2018-May-20	A/HK/979/2018	Hong Kong Department of Health	Hong Kong Department of Health	Mak,G.C.; Lo,J.Y.C.
EPI1258080	HA	Hong Kong (SAR)	2018-May-18	A/HK/974/2018	Hong Kong Department of Health	Hong Kong Department of Health	Mak,G.C.; Lo,J.Y.C.
EPI1258079	HA	Hong Kong (SAR)	2018-May-14	A/HK/951/2018	Hong Kong Department of Health	Hong Kong Department of Health	Mak,G.C.; Lo,J.Y.C.
EPI1266436	HA	Hong Kong (SAR)	2018-Jun-08	A/Hong Kong/1078/2018	Government Virus Unit	Centers for Disease Control and Prevention
EPI1266420	HA	Hong Kong (SAR)	2018-Jun-13	A/Hong Kong/1106/2018	Government Virus Unit	Centers for Disease Control and Prevention
EPI1266205	HA	Hong Kong (SAR)	2018-Jun-12	A/Hong Kong/1101/2018	Government Virus Unit	Centers for Disease Control and Prevention
EPI1266160	HA	Hong Kong (SAR)	2018-Jun-07	A/Hong Kong/1077/2018	Government Virus Unit	Centers for Disease Control and Prevention
EPI1266152	HA	Hong Kong (SAR)	2018-Jun-18	A/Hong Kong/1130/2018	Government Virus Unit	Centers for Disease Control and Prevention
EPI1256086	HA	Spain	2018-Apr-02	A/LaRioja/2202/2018	Instituto de Salud Carlos III	Crick Worldwide Influenza Centre
EPI539576	HA	Hong Kong (SAR)	2014-Feb-26	A/Hong Kong/4801/2014	Government Virus Unit	National Institute for Medical Research
EPI551882	HA	Hong Kong (SAR)	2014-Aug-07	A/Hong Kong/7295/2014	Government Virus Unit	National Institute for Medical Research
EPI967219	HA	Greece	2017-Jan-02	A/Greece/4/2017	Aristotelian University of Thessaloniki	Crick Worldwide Influenza Centre
EPI868813	HA	Norway	2016-Nov-03	A/Norway/4436/2016	WHO National Influenza Centre	Crick Worldwide Influenza Centre
EPI868819	HA	Norway	2016-Nov-07	A/Norway/4465/2016	WHO National Influenza Centre	Crick Worldwide Influenza Centre
EPI1140015	HA	France	2017-Nov-21	A/Bretagne/1565/2017		Institut Pasteur
EPI1021196	HA	Hong Kong (SAR)	2017-May-19	A/Hong Kong/2277/2017	Government Virus Unit	Crick Worldwide Influenza Centre
EPI1021210	HA	Hong Kong (SAR)	2017-May-23	A/Hong Kong/2286/2017	Government Virus Unit	Crick Worldwide Influenza Centre
EPI1252565	HA	Norway	2018-Apr-16	A/Norway/2620/2018	WHO National Influenza Centre	Crick Worldwide Influenza Centre
EPI1255190	HA	Norway	2018-Apr-05	A/Norway/2516/2018	WHO National Influenza Centre	Crick Worldwide Influenza Centre
EPI1252524	HA	United Kingdom	2018-Feb-26	A/England/538/2018	Microbiology Services Colindale, Public Health England	Crick Worldwide Influenza Centre
EPI530687	HA	Switzerland	2013-Dec-06	A/Switzerland/9715293/2013	Hopital Cantonal Universitaire de Geneves	National Institute for Medical Research
EPI508257	HA	Sweden	2014-Feb-06	A/Stockholm/6/2014		Public Health Agency of Sweden
EPI539806	HA	Hong Kong (SAR)	2014-Apr-30	A/Hong Kong/5738/2014	Government Virus Unit	National Institute for Medical Research
EPI781596	HA	Cote d'Ivoire	2016-Apr-06	A/Cote D'Ivoire/544/2016	Pasteur Institut of Côte d'Ivoire	Crick Worldwide Influenza Centre
EPI1154878	HA	Switzerland	2017-Dec-21	A/Switzerland/8060/2017	Hopital Cantonal Universitaire de Geneves	Crick Worldwide Influenza Centre
EPI780183	HA	Singapore	2016-Jun-14	A/Singapore/INFIMH-16-0019/2016	Ministry of Health, Singapore	Ministry of Health, Singapore	Chen,B.; Phuah,S.P.; Mak,T.M.; Chen,S.L.; Yen,T; Yeo,J; Cui,L; Lin,R.T.P.
EPI537015	HA	United States	2012-Apr-15	A/Texas/50/2012	Texas Department of State Health Services-Laboratory Services	Centers for Disease Control and Prevention
