# Supplementary material for: Assessment of population susceptibility to upcoming seasonal influenza epidemic strain using interepidemic emerging influenza virus strains
Source: Epidemiol Infect. 2019 Sep 26;147:e279. doi: 10.1017/S0950268819001717 (PMC6805736; doi:10.1017/S0950268819001717)
Supplement: Supplementary file 1 [file S0950268819001717sup001.zip › S0950268819001717sup001/Supplementary_Table_2.xls]

## Sheet: Acknowledge Table
We acknowledge the authors, originating and submitting laboratories of the sequences from GISAID’s EpiFlu™ Database on which this research is based. The list is detailed below.
All submitters of data may be contacted directly via the GISAID website www.gisaid.org
Segment ID	Segment	Country	Collection date	Isolate name	Originating Lab	Submitting Lab	Authors
EPI1331037	HA	Hong Kong (SAR)	2018-Sep-11	A/HK/439315/2018	The University of Hong Kong Department of Microbiology	The University of Hong Kong
EPI1271963	HA	Hong Kong (SAR)	2018-Jun-18	A/Hong Kong/1123/2018	Government Virus Unit	Crick Worldwide Influenza Centre
EPI1271961	HA	Hong Kong (SAR)	2018-Jun-18	A/Hong Kong/1122/2018	Government Virus Unit	Crick Worldwide Influenza Centre
EPI1271959	HA	Hong Kong (SAR)	2018-Jun-18	A/Hong Kong/1121/2018	Government Virus Unit	Crick Worldwide Influenza Centre
EPI1271957	HA	Hong Kong (SAR)	2018-Jun-18	A/Hong Kong/1120/2018	Government Virus Unit	Crick Worldwide Influenza Centre
EPI1271955	HA	Hong Kong (SAR)	2018-Jun-17	A/Hong Kong/1119/2018	Government Virus Unit	Crick Worldwide Influenza Centre
EPI1271953	HA	Hong Kong (SAR)	2018-Jun-17	A/Hong Kong/1118/2018	Government Virus Unit	Crick Worldwide Influenza Centre
EPI1271951	HA	Hong Kong (SAR)	2018-Jun-16	A/Hong Kong/1117/2018	Government Virus Unit	Crick Worldwide Influenza Centre
EPI1271949	HA	Hong Kong (SAR)	2018-Jun-17	A/Hong Kong/1116/2018	Government Virus Unit	Crick Worldwide Influenza Centre
EPI1271947	HA	Hong Kong (SAR)	2018-Jun-14	A/Hong Kong/1115/2018	Government Virus Unit	Crick Worldwide Influenza Centre
EPI1271945	HA	Hong Kong (SAR)	2018-Jun-13	A/Hong Kong/1114/2018	Government Virus Unit	Crick Worldwide Influenza Centre
EPI1271943	HA	Hong Kong (SAR)	2018-Jun-15	A/Hong Kong/1113/2018	Government Virus Unit	Crick Worldwide Influenza Centre
EPI1271941	HA	Hong Kong (SAR)	2018-Jun-15	A/Hong Kong/1112/2018	Government Virus Unit	Crick Worldwide Influenza Centre
EPI1271939	HA	Hong Kong (SAR)	2018-Jun-13	A/Hong Kong/1111/2018	Government Virus Unit	Crick Worldwide Influenza Centre
EPI1271937	HA	Hong Kong (SAR)	2018-Jun-13	A/Hong Kong/1099/2018	Government Virus Unit	Crick Worldwide Influenza Centre
EPI1271935	HA	Hong Kong (SAR)	2018-Jun-12	A/Hong Kong/1097/2018	Government Virus Unit	Crick Worldwide Influenza Centre
EPI1252648	HA	Hong Kong (SAR)	2018-Apr-10	A/Hong Kong/673/2018	Government Virus Unit	Crick Worldwide Influenza Centre
EPI1252646	HA	Hong Kong (SAR)	2018-Apr-10	A/Hong Kong/672/2018	Government Virus Unit	Crick Worldwide Influenza Centre
EPI1252644	HA	Hong Kong (SAR)	2018-Apr-10	A/Hong Kong/671/2018	Government Virus Unit	Crick Worldwide Influenza Centre
EPI1252642	HA	Hong Kong (SAR)	2018-Apr-09	A/Hong Kong/670/2018	Government Virus Unit	Crick Worldwide Influenza Centre
EPI1252640	HA	Hong Kong (SAR)	2018-Apr-09	A/Hong Kong/669/2018	Government Virus Unit	Crick Worldwide Influenza Centre
EPI1252638	HA	Hong Kong (SAR)	2018-Apr-10	A/Hong Kong/668/2018	Government Virus Unit	Crick Worldwide Influenza Centre
EPI1252636	HA	Hong Kong (SAR)	2018-Apr-09	A/Hong Kong/667/2018	Government Virus Unit	Crick Worldwide Influenza Centre
EPI1252634	HA	Hong Kong (SAR)	2018-Apr-09	A/Hong Kong/666/2018	Government Virus Unit	Crick Worldwide Influenza Centre
EPI1252632	HA	Hong Kong (SAR)	2018-Apr-09	A/Hong Kong/665/2018	Government Virus Unit	Crick Worldwide Influenza Centre
EPI1252630	HA	Hong Kong (SAR)	2018-Apr-10	A/Hong Kong/664/2018	Government Virus Unit	Crick Worldwide Influenza Centre
EPI1252628	HA	Hong Kong (SAR)	2018-Apr-10	A/Hong Kong/663/2018	Government Virus Unit	Crick Worldwide Influenza Centre
EPI1252626	HA	Hong Kong (SAR)	2018-Apr-09	A/Hong Kong/662/2018	Government Virus Unit	Crick Worldwide Influenza Centre
EPI1252624	HA	Hong Kong (SAR)	2018-Apr-08	A/Hong Kong/661/2018	Government Virus Unit	Crick Worldwide Influenza Centre
EPI1252622	HA	Hong Kong (SAR)	2018-Apr-06	A/Hong Kong/659/2018	Government Virus Unit	Crick Worldwide Influenza Centre
EPI1252620	HA	Hong Kong (SAR)	2018-Apr-07	A/Hong Kong/658/2018	Government Virus Unit	Crick Worldwide Influenza Centre
EPI1252618	HA	Hong Kong (SAR)	2018-Apr-03	A/Hong Kong/657/2018	Government Virus Unit	Crick Worldwide Influenza Centre
EPI1252616	HA	Hong Kong (SAR)	2018-Apr-08	A/Hong Kong/654/2018	Government Virus Unit	Crick Worldwide Influenza Centre
EPI1252614	HA	Hong Kong (SAR)	2018-Apr-08	A/Hong Kong/653/2018	Government Virus Unit	Crick Worldwide Influenza Centre
EPI1252612	HA	Hong Kong (SAR)	2018-Apr-07	A/Hong Kong/652/2018	Government Virus Unit	Crick Worldwide Influenza Centre
EPI1252610	HA	Hong Kong (SAR)	2018-Apr-07	A/Hong Kong/651/2018	Government Virus Unit	Crick Worldwide Influenza Centre
EPI1252608	HA	Hong Kong (SAR)	2018-Apr-09	A/Hong Kong/650/2018	Government Virus Unit	Crick Worldwide Influenza Centre
EPI1252606	HA	Hong Kong (SAR)	2018-Apr-08	A/Hong Kong/649/2018	Government Virus Unit	Crick Worldwide Influenza Centre
EPI1252604	HA	Hong Kong (SAR)	2018-Apr-07	A/Hong Kong/648/2018	Government Virus Unit	Crick Worldwide Influenza Centre
EPI1252602	HA	Hong Kong (SAR)	2018-Apr-07	A/Hong Kong/647/2018	Government Virus Unit	Crick Worldwide Influenza Centre
EPI1252600	HA	Hong Kong (SAR)	2018-Apr-08	A/Hong Kong/645/2018	Government Virus Unit	Crick Worldwide Influenza Centre
EPI1324791	HA	Hong Kong (SAR)	2018-Oct-05	A/HK/2272/2018	Hong Kong Department of Health	Hong Kong Department of Health	Mak,G.C.; Lo,J.Y.C.
EPI1324789	HA	Hong Kong (SAR)	2018-Oct-30	A/HK/2532/2018	Hong Kong Department of Health	Hong Kong Department of Health	Mak,G.C.; Lo,J.Y.C.
EPI1324788	HA	Hong Kong (SAR)	2018-Oct-17	A/HK/2396/2018	Hong Kong Department of Health	Hong Kong Department of Health	Mak,G.C.; Lo,J.Y.C.
EPI1324787	HA	Hong Kong (SAR)	2018-Oct-17	A/HK/2374/2018	Hong Kong Department of Health	Hong Kong Department of Health	Mak,G.C.; Lo,J.Y.C.
EPI1324786	HA	Hong Kong (SAR)	2018-Oct-12	A/HK/2333/2018	Hong Kong Department of Health	Hong Kong Department of Health	Mak,G.C.; Lo,J.Y.C.
EPI1324785	HA	Hong Kong (SAR)	2018-Oct-09	A/HK/2313/2018	Hong Kong Department of Health	Hong Kong Department of Health	Mak,G.C.; Lo,J.Y.C.
EPI1324784	HA	Hong Kong (SAR)	2018-Oct-08	A/HK/2299/2018	Hong Kong Department of Health	Hong Kong Department of Health	Mak,G.C.; Lo,J.Y.C.
EPI1324783	HA	Hong Kong (SAR)	2018-Oct-08	A/HK/2288/2018	Hong Kong Department of Health	Hong Kong Department of Health	Mak,G.C.; Lo,J.Y.C.
EPI1324782	HA	Hong Kong (SAR)	2018-Oct-06	A/HK/2266/2018	Hong Kong Department of Health	Hong Kong Department of Health	Mak,G.C.; Lo,J.Y.C.
EPI1324781	HA	Hong Kong (SAR)	2018-Oct-06	A/HK/2279/2018	Hong Kong Department of Health	Hong Kong Department of Health	Mak,G.C.; Lo,J.Y.C.
EPI1324780	HA	Hong Kong (SAR)	2018-Oct-04	A/HK/2252/2018	Hong Kong Department of Health	Hong Kong Department of Health	Mak,G.C.; Lo,J.Y.C.
EPI1324779	HA	Hong Kong (SAR)	2018-Oct-02	A/HK/2204/2018	Hong Kong Department of Health	Hong Kong Department of Health	Mak,G.C.; Lo,J.Y.C.
EPI1324778	HA	Hong Kong (SAR)	2018-Sep-30	A/HK/2192/2018	Hong Kong Department of Health	Hong Kong Department of Health	Mak,G.C.; Lo,J.Y.C.
EPI1324777	HA	Hong Kong (SAR)	2018-Sep-28	A/HK/2179/2018	Hong Kong Department of Health	Hong Kong Department of Health	Mak,G.C.; Lo,J.Y.C.
EPI1324776	HA	Hong Kong (SAR)	2018-Sep-29	A/HK/2177/2018	Hong Kong Department of Health	Hong Kong Department of Health	Mak,G.C.; Lo,J.Y.C.
EPI1319593	HA	Hong Kong (SAR)	2018-Sep-11	A/HK/1951/2018	Hong Kong Department of Health	Hong Kong Department of Health	Mak,G.C.; Lo,J.Y.C.
EPI1319592	HA	Hong Kong (SAR)	2018-Sep-11	A/HK/1949/2018	Hong Kong Department of Health	Hong Kong Department of Health	Mak,G.C.; Lo,J.Y.C.
EPI1319591	HA	Hong Kong (SAR)	2018-Sep-20	A/HK/2081/2018	Hong Kong Department of Health	Hong Kong Department of Health	Mak,G.C.; Lo,J.Y.C.
EPI1319590	HA	Hong Kong (SAR)	2018-Sep-19	A/HK/2054/2018	Hong Kong Department of Health	Hong Kong Department of Health	Mak,G.C.; Lo,J.Y.C.
EPI1319589	HA	Hong Kong (SAR)	2018-Sep-15	A/HK/2011/2018	Hong Kong Department of Health	Hong Kong Department of Health	Mak,G.C.; Lo,J.Y.C.
EPI1319588	HA	Hong Kong (SAR)	2018-Sep-11	A/HK/1956/2018	Hong Kong Department of Health	Hong Kong Department of Health	Mak,G.C.; Lo,J.Y.C.
EPI1319587	HA	Hong Kong (SAR)	2018-Sep-09	A/HK/1912/2018	Hong Kong Department of Health	Hong Kong Department of Health	Mak,G.C.; Lo,J.Y.C.
EPI1319586	HA	Hong Kong (SAR)	2018-Sep-08	A/HK/1889/2018	Hong Kong Department of Health	Hong Kong Department of Health	Mak,G.C.; Lo,J.Y.C.
EPI1319585	HA	Hong Kong (SAR)	2018-Sep-06	A/HK/1853/2018	Hong Kong Department of Health	Hong Kong Department of Health	Mak,G.C.; Lo,J.Y.C.
EPI1319584	HA	Hong Kong (SAR)	2018-Sep-03	A/HK/1822/2018	Hong Kong Department of Health	Hong Kong Department of Health	Mak,G.C.; Lo,J.Y.C.
EPI1319583	HA	Hong Kong (SAR)	2018-Sep-05	A/HK/1820/2018	Hong Kong Department of Health	Hong Kong Department of Health	Mak,G.C.; Lo,J.Y.C.
EPI1319582	HA	Hong Kong (SAR)	2018-Sep-03	A/HK/1811/2018	Hong Kong Department of Health	Hong Kong Department of Health	Mak,G.C.; Lo,J.Y.C.
EPI1315886	HA	Hong Kong (SAR)	2018-Aug-11	A/HK/1551/2018	Hong Kong Department of Health	Hong Kong Department of Health	Mak,G.C.; Lo,J.Y.C.
EPI1315885	HA	Hong Kong (SAR)	2018-Aug-22	A/HK/1685/2018	Hong Kong Department of Health	Hong Kong Department of Health	Mak,G.C.; Lo,J.Y.C.
EPI1315884	HA	Hong Kong (SAR)	2018-Aug-27	A/HK/1754/2018	Hong Kong Department of Health	Hong Kong Department of Health	Mak,G.C.; Lo,J.Y.C.
EPI1315883	HA	Hong Kong (SAR)	2018-Aug-23	A/HK/1698/2018	Hong Kong Department of Health	Hong Kong Department of Health	Mak,G.C.; Lo,J.Y.C.
EPI1315882	HA	Hong Kong (SAR)	2018-Aug-22	A/HK/1693/2018	Hong Kong Department of Health	Hong Kong Department of Health	Mak,G.C.; Lo,J.Y.C.
EPI1315881	HA	Hong Kong (SAR)	2018-Aug-20	A/HK/1673/2018	Hong Kong Department of Health	Hong Kong Department of Health	Mak,G.C.; Lo,J.Y.C.
EPI1315880	HA	Hong Kong (SAR)	2018-Aug-18	A/HK/1688/2018	Hong Kong Department of Health	Hong Kong Department of Health	Mak,G.C.; Lo,J.Y.C.
EPI1315879	HA	Hong Kong (SAR)	2018-Aug-14	A/HK/1601/2018	Hong Kong Department of Health	Hong Kong Department of Health	Mak,G.C.; Lo,J.Y.C.
EPI1315878	HA	Hong Kong (SAR)	2018-Aug-12	A/HK/1586/2018	Hong Kong Department of Health	Hong Kong Department of Health	Mak,G.C.; Lo,J.Y.C.
EPI1315877	HA	Hong Kong (SAR)	2018-Aug-12	A/HK/1620/2018	Hong Kong Department of Health	Hong Kong Department of Health	Mak,G.C.; Lo,J.Y.C.
EPI1315876	HA	Hong Kong (SAR)	2018-Aug-06	A/HK/1531/2018	Hong Kong Department of Health	Hong Kong Department of Health	Mak,G.C.; Lo,J.Y.C.
EPI1315875	HA	Hong Kong (SAR)	2018-Aug-06	A/HK/1513/2018	Hong Kong Department of Health	Hong Kong Department of Health	Mak,G.C.; Lo,J.Y.C.
EPI1315874	HA	Hong Kong (SAR)	2018-Aug-03	A/HK/1501/2018	Hong Kong Department of Health	Hong Kong Department of Health	Mak,G.C.; Lo,J.Y.C.
EPI1315873	HA	Hong Kong (SAR)	2018-Aug-02	A/HK/1487/2018	Hong Kong Department of Health	Hong Kong Department of Health	Mak,G.C.; Lo,J.Y.C.
EPI1315872	HA	Hong Kong (SAR)	2018-Aug-01	A/HK/1496/2018	Hong Kong Department of Health	Hong Kong Department of Health	Mak,G.C.; Lo,J.Y.C.
EPI1278502	HA	Hong Kong (SAR)	2018-Jul-22	A/HK/1360/2018	Hong Kong Department of Health	Hong Kong Department of Health	Mak,G.C.; Lo,J.Y.C.
EPI1278501	HA	Hong Kong (SAR)	2018-Jul-20	A/HK/1367/2018	Hong Kong Department of Health	Hong Kong Department of Health	Mak,G.C.; Lo,J.Y.C.
EPI1278500	HA	Hong Kong (SAR)	2018-Jul-20	A/HK/1354/2018	Hong Kong Department of Health	Hong Kong Department of Health	Mak,G.C.; Lo,J.Y.C.
EPI1278498	HA	Hong Kong (SAR)	2018-Jul-17	A/HK/1341/2018	Hong Kong Department of Health	Hong Kong Department of Health	Mak,G.C.; Lo,J.Y.C.
EPI1278497	HA	Hong Kong (SAR)	2018-Jul-16	A/HK/1314/2018	Hong Kong Department of Health	Hong Kong Department of Health	Mak,G.C.; Lo,J.Y.C.
EPI1278496	HA	Hong Kong (SAR)	2018-Jul-15	A/HK/1359/2018	Hong Kong Department of Health	Hong Kong Department of Health	Mak,G.C.; Lo,J.Y.C.
EPI1278495	HA	Hong Kong (SAR)	2018-Jul-14	A/HK/1302/2018	Hong Kong Department of Health	Hong Kong Department of Health	Mak,G.C.; Lo,J.Y.C.
EPI1278492	HA	Hong Kong (SAR)	2018-Jul-12	A/HK/1276/2018	Hong Kong Department of Health	Hong Kong Department of Health	Mak,G.C.; Lo,J.Y.C.
EPI1278491	HA	Hong Kong (SAR)	2018-Jul-11	A/HK/1270/2018	Hong Kong Department of Health	Hong Kong Department of Health	Mak,G.C.; Lo,J.Y.C.
EPI1278490	HA	Hong Kong (SAR)	2018-Jul-10	A/HK/1254/2018	Hong Kong Department of Health	Hong Kong Department of Health	Mak,G.C.; Lo,J.Y.C.
EPI1278488	HA	Hong Kong (SAR)	2018-Jul-09	A/HK/1237/2018	Hong Kong Department of Health	Hong Kong Department of Health	Mak,G.C.; Lo,J.Y.C.
EPI1278487	HA	Hong Kong (SAR)	2018-Jul-07	A/HK/1213/2018	Hong Kong Department of Health	Hong Kong Department of Health	Mak,G.C.; Lo,J.Y.C.
EPI1278486	HA	Hong Kong (SAR)	2018-Jul-06	A/HK/1227/2018	Hong Kong Department of Health	Hong Kong Department of Health	Mak,G.C.; Lo,J.Y.C.
EPI1278485	HA	Hong Kong (SAR)	2018-Jul-03	A/HK/1179/2018	Hong Kong Department of Health	Hong Kong Department of Health	Mak,G.C.; Lo,J.Y.C.
EPI1267292	HA	Hong Kong (SAR)	2018-Jun-06	A/HK/1057/2018	Hong Kong Department of Health	Hong Kong Department of Health	Mak,G.C.; Lo,J.Y.C.
EPI1267291	HA	Hong Kong (SAR)	2018-Jun-29	A/HK/1204/2018	Hong Kong Department of Health	Hong Kong Department of Health	Mak,G.C.; Lo,J.Y.C.
EPI1267290	HA	Hong Kong (SAR)	2018-Jun-28	A/HK/1155/2018	Hong Kong Department of Health	Hong Kong Department of Health	Mak,G.C.; Lo,J.Y.C.
EPI1267289	HA	Hong Kong (SAR)	2018-Jun-17	A/HK/1140/2018	Hong Kong Department of Health	Hong Kong Department of Health	Mak,G.C.; Lo,J.Y.C.
EPI1267288	HA	Hong Kong (SAR)	2018-Jun-18	A/HK/1121/2018	Hong Kong Department of Health	Hong Kong Department of Health	Mak,G.C.; Lo,J.Y.C.
EPI1267287	HA	Hong Kong (SAR)	2018-Jun-17	A/HK/1116/2018	Hong Kong Department of Health	Hong Kong Department of Health	Mak,G.C.; Lo,J.Y.C.
EPI1267286	HA	Hong Kong (SAR)	2018-Jun-11	A/HK/1094/2018	Hong Kong Department of Health	Hong Kong Department of Health	Mak,G.C.; Lo,J.Y.C.
EPI1267285	HA	Hong Kong (SAR)	2018-Jun-12	A/HK/1092/2018	Hong Kong Department of Health	Hong Kong Department of Health	Mak,G.C.; Lo,J.Y.C.
EPI1267284	HA	Hong Kong (SAR)	2018-Jun-11	A/HK/1107/2018	Hong Kong Department of Health	Hong Kong Department of Health	Mak,G.C.; Lo,J.Y.C.
EPI1267283	HA	Hong Kong (SAR)	2018-Jun-07	A/HK/1066/2018	Hong Kong Department of Health	Hong Kong Department of Health	Mak,G.C.; Lo,J.Y.C.
EPI1267282	HA	Hong Kong (SAR)	2018-Jun-05	A/HK/1055/2018	Hong Kong Department of Health	Hong Kong Department of Health	Mak,G.C.; Lo,J.Y.C.
EPI1267281	HA	Hong Kong (SAR)	2018-May-31	A/HK/1026/2018	Hong Kong Department of Health	Hong Kong Department of Health	Mak,G.C.; Lo,J.Y.C.
EPI1267280	HA	Hong Kong (SAR)	2018-Jun-01	A/HK/1021/2018	Hong Kong Department of Health	Hong Kong Department of Health	Mak,G.C.; Lo,J.Y.C.
EPI1258078	HA	Hong Kong (SAR)	2018-May-19	A/HK/972/2018	Hong Kong Department of Health	Hong Kong Department of Health	Mak,G.C.; Lo,J.Y.C.
EPI1258077	HA	Hong Kong (SAR)	2018-May-20	A/HK/968/2018	Hong Kong Department of Health	Hong Kong Department of Health	Mak,G.C.; Lo,J.Y.C.
EPI1258076	HA	Hong Kong (SAR)	2018-May-19	A/HK/959/2018	Hong Kong Department of Health	Hong Kong Department of Health	Mak,G.C.; Lo,J.Y.C.
EPI1258075	HA	Hong Kong (SAR)	2018-May-17	A/HK/949/2018	Hong Kong Department of Health	Hong Kong Department of Health	Mak,G.C.; Lo,J.Y.C.
EPI1258074	HA	Hong Kong (SAR)	2018-May-14	A/HK/931/2018	Hong Kong Department of Health	Hong Kong Department of Health	Mak,G.C.; Lo,J.Y.C.
EPI1258073	HA	Hong Kong (SAR)	2018-May-12	A/HK/913/2018	Hong Kong Department of Health	Hong Kong Department of Health	Mak,G.C.; Lo,J.Y.C.
EPI1258072	HA	Hong Kong (SAR)	2018-May-09	A/HK/909/2018	Hong Kong Department of Health	Hong Kong Department of Health	Mak,G.C.; Lo,J.Y.C.
EPI1258071	HA	Hong Kong (SAR)	2018-May-06	A/HK/899/2018	Hong Kong Department of Health	Hong Kong Department of Health	Mak,G.C.; Lo,J.Y.C.
EPI1258070	HA	Hong Kong (SAR)	2018-May-07	A/HK/892/2018	Hong Kong Department of Health	Hong Kong Department of Health	Mak,G.C.; Lo,J.Y.C.
EPI1258069	HA	Hong Kong (SAR)	2018-May-05	A/HK/885/2018	Hong Kong Department of Health	Hong Kong Department of Health	Mak,G.C.; Lo,J.Y.C.
EPI1258068	HA	Hong Kong (SAR)	2018-May-06	A/HK/880/2018	Hong Kong Department of Health	Hong Kong Department of Health	Mak,G.C.; Lo,J.Y.C.
EPI1258067	HA	Hong Kong (SAR)	2018-May-03	A/HK/877/2018	Hong Kong Department of Health	Hong Kong Department of Health	Mak,G.C.; Lo,J.Y.C.
EPI1266645	HA	Hong Kong (SAR)	2018-Jun-06	A/Hong Kong/1057/2018	Government Virus Unit	Centers for Disease Control and Prevention
EPI1266637	HA	Hong Kong (SAR)	2018-Jun-12	A/Hong Kong/1096/2018	Government Virus Unit	Centers for Disease Control and Prevention
EPI1266629	HA	Hong Kong (SAR)	2018-Jun-13	A/Hong Kong/1098/2018	Government Virus Unit	Centers for Disease Control and Prevention
EPI1266621	HA	Hong Kong (SAR)	2018-Jun-13	A/Hong Kong/1102/2018	Government Virus Unit	Centers for Disease Control and Prevention
EPI1266613	HA	Hong Kong (SAR)	2018-Jun-14	A/Hong Kong/1103/2018	Government Virus Unit	Centers for Disease Control and Prevention
EPI1266605	HA	Hong Kong (SAR)	2018-Jun-13	A/Hong Kong/1104/2018	Government Virus Unit	Centers for Disease Control and Prevention
EPI1266597	HA	Hong Kong (SAR)	2018-Jun-13	A/Hong Kong/1105/2018	Government Virus Unit	Centers for Disease Control and Prevention
EPI1266589	HA	Hong Kong (SAR)	2018-Jun-11	A/Hong Kong/1107/2018	Government Virus Unit	Centers for Disease Control and Prevention
EPI1266581	HA	Hong Kong (SAR)	2018-Jun-11	A/Hong Kong/1108/2018	Government Virus Unit	Centers for Disease Control and Prevention
EPI1266573	HA	Hong Kong (SAR)	2018-Jun-11	A/Hong Kong/1109/2018	Government Virus Unit	Centers for Disease Control and Prevention
EPI1266565	HA	Hong Kong (SAR)	2018-Jun-17	A/Hong Kong/1124/2018	Government Virus Unit	Centers for Disease Control and Prevention
EPI1266557	HA	Hong Kong (SAR)	2018-Jun-18	A/Hong Kong/1125/2018	Government Virus Unit	Centers for Disease Control and Prevention
EPI1266549	HA	Hong Kong (SAR)	2018-Jun-16	A/Hong Kong/1126/2018	Government Virus Unit	Centers for Disease Control and Prevention
EPI1266541	HA	Hong Kong (SAR)	2018-Jun-20	A/Hong Kong/1127/2018	Government Virus Unit	Centers for Disease Control and Prevention
EPI1266533	HA	Hong Kong (SAR)	2018-Jun-19	A/Hong Kong/1128/2018	Government Virus Unit	Centers for Disease Control and Prevention
